# Supplementary material for: Vitamin D metabolites reshape bovine mammary epithelial responses relevant to mastitis through host-directed mechanisms
Source: Front Cell Infect Microbiol. 2026 May 1;16:1815096. doi: 10.3389/fcimb.2026.1815096 (PMC13176249; doi:10.3389/fcimb.2026.1815096)
Supplement: Supplementary file 1 [file SupplementaryFile1.xlsx]

## Sheet: S1
Table S1. RT-qPCR primer sequences used in this study
Gene	Forward (5'-3')	Reverse (5'-3')	Amplicon	Reference
25-hydroxylase	ACATTGCAACCCCAGCCCTACCTC	TTGGGCACGACTGAGCGACTAACA	216 bp	Téllez-Pérez et al. 2012
1α-hydroxylase	TGGGACCAGATGTTTGCATTCGC	TTCTCAGACTGGTTCCTCATGGCT	80 bp	Merriman et al. 2018
24-hydroxylase	GAAGACTGGCAGAGGGTCAG	CAGCCAAGACCTCGTTGATT	97 bp	Merriman et al. 2018
VDR	GAGGGGAACCGTCCTTTGAG	GAGAAGCTGGTTGGCTCCAT	116 pb	Merriman et al. 2018
GAPDH	GGCGTGAACCACGAGAAGTATAA	CCCTCCACGATGCCAAAGT	120 pb	Herath et al. 2006

## Sheet: S2
Table S2. Reproducibility among biological replicates
Control 1	Control 2	Control 3	D 1	D 2	D 3	25D 1	25D 2	25D 3	1,25D 1	1,25D 2	1,25D 3
NaN	0.963803	0.958553	0.955886	0.95701	0.945172	0.951747	0.945337	0.952731	0.953162	0.964647	0.955453	Control 1
0.963803	NaN	0.962151	0.955275	0.964323	0.940359	0.954536	0.950872	0.958205	0.955906	0.9679	0.957915	Control 2
0.958553	0.962151	NaN	0.960186	0.968524	0.947583	0.933027	0.971911	0.977411	0.976225	0.96463	0.974841	Control 3
0.955886	0.955275	0.960186	NaN	0.949981	0.955159	0.925537	0.955715	0.957376	0.95473	0.964742	0.957106	D 1
0.95701	0.964323	0.968524	0.949981	NaN	0.93766	0.942741	0.972336	0.968143	0.96853	0.967467	0.962097	D 2
0.945172	0.940359	0.947583	0.955159	0.93766	NaN	0.911258	0.935224	0.941909	0.943672	0.947071	0.941811	D 3
0.951747	0.954536	0.933027	0.925537	0.942741	0.911258	NaN	0.925331	0.937339	0.93653	0.943139	0.935215	25D 1
0.945337	0.950872	0.971911	0.955715	0.972336	0.935224	0.925331	NaN	0.977577	0.974	0.963897	0.972529	25D 2
0.952731	0.958205	0.977411	0.957376	0.968143	0.941909	0.937339	0.977577	NaN	0.978836	0.96367	0.978437	25D 3
0.953162	0.955906	0.976225	0.95473	0.96853	0.943672	0.93653	0.974	0.978836	NaN	0.96068	0.970633	1,25D 1
0.964647	0.9679	0.96463	0.964742	0.967467	0.947071	0.943139	0.963897	0.96367	0.96068	NaN	0.969967	1,25D 2
0.955453	0.957915	0.974841	0.957106	0.962097	0.941811	0.935215	0.972529	0.978437	0.970633	0.969967	NaN	1,25D 3
Reproducibility correlations (r > 0.93) among n = 3 biological replicates per condition

## Sheet: S3
Table S3. Proteins exclusively identified in bovine mammary epithelial cells treated with vitamin D compounds
Accession	Description	Cellular Component (CC)	Main Associated Biological Processes (BP) and Molecular Functions (MF)				Biological Pathway (KEEG)
D (Vitamin D₃)
A0AAA9SWA1	Serine/threonine-protein kinase STK26 (gene: STK26)	Cytoplasm / Golgi apparatus	Regulation of apoptosis and cell growth, cellular response to oxidative stress, and intracellular signal transduction.				Apoptotic execution phase, apoptotic cleavage of cellular proteins, programmed cell death.
E1BCS1	CCR4-NOT transcription complex subunit 3 (gene: CNOT3)	Nucleus / cytoplasm (P-bodies)	Regulation of gene expression at multiple levels: transcription, mRNA stability, translation, and mRNA degradation.				RNA degradation.
A0AAF6Z6D2	NADH dehydrogenase [ubiquinone] 1 alpha subcomplex subunit 11 (gene: NDUFA11)	Mitochondrial inner membrane	Mitochondrial electron transport from NADH to ubiquinone.				Not assigned.
Q32LN1	Ubiquitin-conjugating enzyme E2 H (gene: UBE2H)	Nucleus	ATP-dependent ubiquitin-conjugating activity, associated with protein polyubiquitination and proteasome-mediated protein catabolism.				Ubiquitin mediated proteolysis.
25D (25-hydroxyvitamin D₃)
A0A452DIL3	AP-2 complex subunit mu (gene: AP2M1)	Plasma membrane / endocytic vesicles	Clathrin-dependent endocytosis, intracellular transport of proteins and receptors.				Endocrine and other factor-regulated calcium reabsorption, synaptic vesicle cycle, endocytosis.
A4FUC6	SFRS9 protein (gene: SRSF9)	Nucleus	mRNA binding and processing, regulation of alternative splicing mediated by the spliceosome, and RNA splicing.				mRNA splicing – major pathway, mRNA splicing, processing of capped intron-containing pre-mRNA, mRNA 3′-end processing
1,25D (1,25-dihydroxyvitamin D₃)
P68250	14-3-3 beta/alpha (gene: YWHAB)	Cytoplasm / melanosome	Involved in signal transduction, cell cycle regulation, apoptosis, and metabolism.				Not assigned.
Proteins exclusively identified by mass spectrometry in lysates of MAC-T cells treated for 24 h with vitamin D₃ (D, 50 nM), 25-hydroxyvitamin D₃ (25D, 500 nM), or 1,25-dihydroxyvitamin D₃ (1,25D, 100 nM). Proteins are grouped according to treatment, in agreement with the Venn diagram analysis shown in Figure 4A. The proteins described in the Results section were chosen for detailed functional ann…

## Sheet: S4
Table S4. Functional assignment of upregulated proteins across vitamin D compounds treatments
Accession	Description	Cellular Component (CC)	Molecular Function (MF)	Biological Process (BP)	Biological Pathway (KEEG)
D/Control
O02741, F1N009, Q17QZ9, Q3SWX4, F1N7C1, A3KMX9, A0A3Q1N191, F6Q4D3, E1BDX8	ISG15 ubiquitin-like protein, 2′-5′-oligoadenylate synthetase, interferon-induced protein with tetratricopeptide repeats 5, glioblastoma amplified sequence, E3 ubiquitin-protein ligase family member 6, mitochondrial cholesterol side-chain cleavage enzyme, EIF2AK4 activator GCN1, ubiquitin-like modifier-activating enzyme 7, and cytoplasmic dynein 1 heavy chain 1.	Cytoplasmic dynein complex, filopodium, microtubule associated complex, dynein complex, actin-based cell projection	Activation of chaperone and structural proteins involved in protein folding and stability, suggesting an adaptive response to cellular stress induced by vitamin D₃ treatment.	Nuclear modulation, consistent with the genomic action of vitamin D₃ through its nuclear receptor (VDR), affecting gene expression and the cell cycle.	Pathways associated with RNA synthesis and regulation, as well as ribosomal protein production, suggesting a reorganization of protein metabolism under the effect of cholecalciferol.
25D/Control
A2VE31, A0A3Q1LK48, Q3SWX4, A0A3Q1LVL2, A0AAA9T2S1	Sodium-coupled neutral amino acid transporter 2, cytochrome P450 3A, glioblastoma amplified sequence, heme oxygenase 1, and cytochrome P450 family 24 subfamily A member 1.	The mitochondrial envelope, mitochondrial inner membrane, and mitochondrial membrane were the most represented terms; however, none reached statistical significance (adj. p > 0.05).	Activation of oxidative metabolic pathways and cellular redox balance, which may be related to antioxidant effects or regulation of oxidative stress induced by 25D.	The vitamin modulates global cellular metabolic processes (oxidation–reduction and metabolic processes) rather than specific immune responses.	Amino acid metabolism and derivatives, as well as respiratory electron transport, reinforcing the role of the metabolite in the regulation of energy and mitochondrial metabolism.
1,25D/Control
A0A3Q1LK48, F1MJ80, A0A3Q1MNT5, A3KMX9, G3X7J5, A0A3Q1NLW9, A0AAA9TP18, A0AAF6Z8F0, A0AAA9T2S1, A0A140T888, A0A3Q1M1E9, Q5E972	Cytochrome P450 3A, nicotinamide phosphoribosyltransferase, exocyst complex component 7, mitochondrial cholesterol side-chain cleavage enzyme, torsin family 4 member A, ESCRT-I complex subunit VPS37B, ribosomal small subunit protein bS16m, caspase-4, cytochrome P450 family 24 subfamily A member 1, 1-phosphatidylinositol 4-kinase, glycerol-3-phosphate dehydrogenase [NAD(+)], and ORM1-like protein …	The endoplasmic reticulum and components of the endomembrane system were among the most represented cellular component terms; however, none reached statistical significance (adj. p > 0.05).	Increase in ribosomal proteins and translational machinery, which may be associated with enhanced protein synthesis or with a role of the vitamin in the regulation of protein metabolism.	Modulation of global metabolic processes and protein synthesis, accompanied by regulation of cellular redox balance.	Activation of energy and translational metabolism (amino acid and derivative metabolism, peptide chain elongation, and respiratory electron transport).
25D/D
A0AAA9T2G8, A0A3Q1LK48, A0AAA9RZM4, A0A3Q1MQS2, Q08E42, A0AAA9T2S1, A0A3Q1NBH6	Adhesion G protein–coupled receptor G1, cytochrome P450 3A, anthrax toxin receptor, CXADR immunoglobulin-like cell adhesion molecule, volume-regulated anion channel subunit A containing leucine-rich repeats 8 (VRAC), cytochrome P450 family 24 subfamily A member 1, and glutaminase.	General cellular component terms such as mitochondrion, cytoplasm, and membrane-bounded intracellular organelles were among the most represented categories; however, none reached statistical significance (adj. p > 0.05).	Activation of metabolic enzymes involved in the metabolism of lipophilic and steroid compounds, as well as thiol-dependent redox processes, and regulation of proteins directly related to the action and transport of vitamin D or steroid-structured metabolites.	Adaptive cellular response to oxidative stress, modulating lipid metabolic and antioxidant pathways that reinforce cellular homeostasis.	Vitamin D metabolism pathway, suggesting that 25D treatment induces proteins involved in its own activation, transport, or catabolism, reflecting a metabolic feedback mechanism.
1,25D/D
A0A3Q1LK48, F1MMM8, A0AAA9RZM4, Q08E42, A0A3Q1MMR9, E1BF95, F6PSX0, A0AAA9T2S1	Cytochrome P450 3A, ribosomal large subunit protein bL19m, anthrax toxin receptor, volume-regulated anion channel subunit A containing leucine-rich repeats 8 (VRAC), protein phosphatase 6 regulatory subunit 3, Mg²⁺/Mn²⁺-dependent protein phosphatase 1F, interferon-induced protein 35, and cytochrome P450 family 24 subfamily A member 1.	No GO Cellular Component terms reached statistical significance (adj. p > 0.05); descriptively, the most represented terms were mainly associated with mitochondrial and organelle membranes.	Activation of enzymes involved in redox reactions and in the biotransformation of steroid compounds, including those directly related to vitamin D hydroxylation and its active metabolism.	Oxidative metabolic pathways and adaptive responses to cellular stress, which may reflect the activation of redox-dependent defense mechanisms and cellular signaling pathways.	Lipid and steroid metabolism pathways, consistent with the role of 1,25D as an active metabolite that regulates enzymes involved in its own conversion and catabolism, in addition to participating in the control of cellular lipid and oxidative balance.
1,25D/25D
A0AAF6DM13, Q9XSC3	Galactose-1-phosphate uridylyltransferase and WD repeat–containing protein 44.	No GO Cellular Component terms reached statistical significance (adj. p > 0.05); descriptively, the most represented terms were related to the endomembrane system.	Vesicular transport, cytoskeletal reorganization, and intracellular signal transduction. This suggests that 25D may influence cellular dynamics and the regulation of pathways involved in cellular communication and response.	Participation of cytosolic proteins forming oligomeric complexes, which may be associated with assembly mechanisms or regulation of signaling proteins and chaperones.	Metabolism and biosynthesis of amino sugars and nucleotides, and galactose metabolism.
Enrichment of Gene Ontology (GO) and Biological Pathway (KEEG) terms via g:Profiler was assessed using the hypergeometric test, and statistical significance was determined using a Benjamini–Hochberg (BH) adjusted p-value threshold of 0.05.

## Sheet: S5
Table S5. Proteins associated with the green cluster from heatmap diagram
Accession	Description	Cellular Components (CC)	Main Associated Biological Processes (BP) and Molecular Functions (MF)	−log p-value (ANOVA)	Control (1)	Control (2)	Control (3)	D (1)	D (2)	D (3)	25D (1)	25D (2)	25D (3)	1,25D (1)	1,25D (2)	1,25D (3)
A0AA9TGS6	eIF5-mimic protein 1	Cytoplasm and cell membrane	Regulation of translation initiation.	1.66129	-1.30457	-0.183684	-0.453288	-0.874228	-0.103644	-1.7524	1.4923	0.386322	0.879848	-0.0631352	1.21783	0.75865
Q2KIT4	DnaJ homolog subfamily B member 4	Cytoplasm and cell membrane	ATPase activator activity, protein folding chaperone binding, unfolded protein binding, chaperone cofactor-dependent protein refolding, and negative regulation of transcription by RNA polymerase II.	1.34347	-0.803334	0.229621	-1.35853	-0.64029	0.116553	-1.75044	1.41325	1.00081	0.809811	0.197952	-0.303062	1.08765
F1N3F2	Interferon regulatory factor 2 binding protein like	Nucleus and cytoplasm	Apoptotic process, defense response to virus, immune system process, regulation of regulatory T cell differentiation, positive regulation of interferon beta production, positive regulation of type I interferon production, regulation of CD8-positive, alpha-beta T cell proliferation, regulation of the cell cycle, regulation of MyD88-dependent Toll-like receptor signaling pathway, and type II interf…	2.16107	-1.27941	-0.286145	-1.65278	-0.516641	0.0739541	-1.03441	0.951204	1.77538	0.526925	0.266189	0.823149	0.352587
A0A3Q1LK48	Cytochrome P450 3A	Endoplasmic reticulum membrane and microsomal membrane	Heme binding, iron ion binding, oxidoreductase activity acting on paired donors, with incorporation or reduction of molecular oxygen, using reduced flavin or flavoprotein as a donor and incorporation of one atom of oxygen.	5.17433	-1.21698	-0.988233	-1.13693	-0.426657	-0.696852	-1.09273	0.746604	1.10673	0.675923	0.782454	1.20379	1.04287
A0AA9T2S1	Cytochrome P450 family 24 subfamily A member 1	Mitochondrial inner membrane	1α,25-dihydroxyvitamin D₃ 23-hydroxylase activity, 1α,25-dihydroxyvitamin D₃ 24-hydroxylase activity, 25-hydroxycholecalciferol 23-hydroxylase activity, 25-hydroxycholecalciferol 24-hydroxylase activity, heme binding, iron ion binding, vitamin D₃ 25-hydroxylase activity, osteoblast differentiation, response to vitamin D, and vitamin D catabolic process.	3.58093	-1.65832	-0.569589	-1.23664	-0.459463	-0.416516	-0.967983	0.547159	1.07868	1.27008	0.620243	0.834201	0.958142
E1BA23	AMP deaminase	Cytoplasm	AMP deaminase activity and metal ion binding.	1.44215	-0.928015	0.38335	-1.28268	-1.75507	0.192608	-1.14827	1.17196	0.805672	0.396765	0.939193	0.834579	0.38991
P61420	V-type proton ATPase subunit d 1	Lysosomal membrane and membrane of clathrin-coated cytoplasmic vesicles	Proton-transporting ATPase activity, cellular response to increased oxygen levels, cilium assembly, intracellular iron ion homeostasis, reduction of pH, proton transmembrane transport, vacuolar acidification and transport.	2.72474	-0.313533	-0.288083	-0.893427	-1.25766	-0.693703	-1.58206	1.07246	0.924402	0.669413	1.6575	0.29644	0.408253
Q08E42	Leucine rich repeat containing 8 VRAC subunit A	Cell membrane and lysosomal membrane	cGMP–AMP transmembrane transporter activity, aspartate transmembrane transport, cellular volume homeostasis, chloride transmembrane transport, intracellular glucose homeostasis, monoatomic anion transmembrane transport, protein hexamerization, and response to osmotic stress.	2.12793	-0.459517	0.548349	-1.08023	-1.08213	-0.536314	-1.9896	0.889738	1.11997	0.775255	0.931066	0.446532	0.436874
A5PKH0	TOR1AIP2 protein	Endomembrane system and nuclear membrane	ATPase activity, ATPase binding, endoplasmic reticulum organization, membrane organization, and protein localization to the nuclear envelope.	1.55392	-1.4296	-0.796438	-0.196365	-1.90986	0.257083	-0.393143	0.666649	0.555901	0.0749386	1.1309	0.634956	1.40498
A4IFN6	Sorting nexin	Cytoplasmic vesicle membrane	Cleavage furrow formation, endocytosis, endosomal transport, mitotic cytokinesis, plasma membrane tubulation, positive regulation of autophagosome assembly, and protein transport.	2.38689	-1.03765	-1.17009	-0.930295	-1.59028	-0.0393035	-0.190665	0.212815	1.31455	0.349205	0.89568	1.22523	0.960795
A0A3Q1NNG9	F-BAR domain only protein 2	Clathrin-coated membrane and invagination	Clathrin coat assembly, clathrin-dependent endocytosis, membrane invagination, protein localization to the plasma membrane, and synaptic vesicle endocytosis.	1.56896	-1.06551	-0.83475	-1.3126	-1.67771	0.664142	-0.22624	0.724726	1.05401	0.202616	1.33535	0.695223	0.440755
B0JYP8	Cystathionine gamma-lyase	Cytoplasm	Cystathionine gamma-lyase activity, pyridoxal phosphate binding, cysteine biosynthetic process via cystathionine, and transsulfuration.	1.77515	-1.14031	-1.99227	0.401196	-0.794999	-0.483369	-0.760876	0.614783	0.568349	0.89423	1.15511	0.537682	1.00048
A0A3Q1LZ02	Hexokinase-2	Cytoplasm and mitochondrial outer membrane	ATP binding, apoptotic mitochondrial changes, intracellular glucose homeostasis, negative regulation of mitochondrial membrane permeability, negative regulation of reactive oxygen species metabolic process, positive regulation of angiogenesis, and positive regulation of type 2 mitophagy.	1.63072	-0.981945	-1.08016	-0.752595	-1.24172	0.264112	-0.825356	0.816044	0.299525	1.67506	1.04511	1.11566	-0.333738
F1MSN2	Tumor associated calcium signal transducer 2	Membrane	Positive regulation of stem cell differentiation.	1.84028	-1.736	-1.36194	-0.378796	-0.529419	-0.0780033	-0.459341	0.370679	0.504695	1.48557	1.63847	0.443717	0.100378
A7MBG0	Adenylosuccinate synthetase isozyme 2	Cytoplasm and mitochondria	Adenylosuccinate synthetase activity, GTP binding, magnesium ion binding, and de novo AMP biosynthetic process.	1.3392	-1.9122	-0.156046	-1.24191	0.111462	0.031585	-0.00382977	0.230146	-0.124777	0.0263101	0.061732	2.28169	0.695841
F1N2K8	Periplakin	Cell junction, desmosome, cell membrane, cytoplasm and cytoskeleton	Structural molecule activity, intermediate filament cytoskeleton organization, keratinization, response to mechanical stimulus, and wound healing.	1.48495	-1.99804	-0.695221	-0.617243	0.286145	0.0927345	0.854132	-0.0162295	2.07659	0.805434	-0.578086	-0.159928	-0.050282
Proteins with significant changes across Control, D, 25D, and 1,25D treatments (one-way ANOVA). Z-score–normalized abundance values are shown.

## Sheet: S6
Table S6. Proteins potentially associated in the literature with Vitamin D metabolism
Accession	Description	Gen	Control (1)	Control (2)	Control (3)	D (1)	D (2)	D (3)	25D (1)	25D (2)	25D (3)	1,25D (1)	1,25D (2)	1,25D (3)	−log p-value (ANOVA)	ANOVA p-value
A0A3Q1LK48	Cytochrome P450 3A	CYP3A74	27.9041	28.1287	27.9827	28.6801	28.4148	28.0261	29.8321	30.1857	29.7627	29.8673	30.281	30.123	5.17433	0.032
A0AAA9T2S1	Cytochrome P450 family 24 subfamily A member 1	CYP24A1	24.1476	26.1021	24.9046	26.2998	26.3769	25.3869	28.1069	29.0611	29.4047	28.2381	28.6222	28.8447	3.58093	0.27
A0AAF6YHC2	Cytochrome P450 family 20 subfamily A member 1	CYP20A1	26.3981	26.8191	26.6011	27.3458	27.1239	26.5095	26.6173	27.2155	27.4526	27.1345	26.3349	27.0461	0.313152	1
A0A3S5ZP34	NADPH--cytochrome P450 reductase	POR	29.732	29.6033	29.3993	29.456	29.9577	29.0221	29.7019	29.6448	29.7358	29.533	29.5743	29.6022	0.111012	1
A0A3Q1M3Z5	Cathepsin D	CTSD	32.0599	31.9998	32.0061	31.6442	32.0707	31.5466	32.505	32.1278	32.1594	32.2858	32.1159	32.1391	1.42957	1
A0AAF6YVY1	Cathepsin H	CTSH	29.409	29.1154	29.0516	30.3596	29.1126	29.097	29.039	28.9282	28.9377	28.7013	30.0483	29.1422	0.204655	1
P25975	Procathepsin L	CTSL	33.1911	33.0266	32.9283	33.5858	32.9526	33.1286	33.2628	33.1579	33.1402	33.1842	33.2665	32.9993	0.142723	1
P07688	Cathepsin B	CTSB	31.6406	31.472	31.5495	32.3212	31.438	31.4314	31.438	31.7654	31.8545	31.6352	31.707	31.8765	0.0708084	1
A0A3Q1LN63	Serpin family B member 1	SERPINB1	27.3769	26.71	26.5539	27.4118	27.2037	27.3805	26.407	26.501	26.4714	26.5536	26.7185	26.0149	1.78068	1
A0A3Q1MJK1	Serpin B6	SERPINB6	24.3414	19.5404	17.9464	24.0528	26.5843	22.6438	24.8091	26.8391	25.3075	25.6996	22.2103	21.815	0.929073	1
A0AAF6DM04	SERPINE1 mRNA binding protein 1	SERBP1	29.3673	29.1973	28.9841	28.3685	29.3501	28.9252	28.7634	28.6342	28.4953	28.859	29.0412	29.1758	0.730046	1
A0A3Q1NF64	Serpin B5	SERPINB5	33.2543	33.3884	33.347	33.2668	33.3514	33.0301	33.3221	33.3485	33.3188	33.3092	33.3511	33.3027	0.397198	1
A0AAA9SWL8	Serpin peptidase inhibitor, clade B (ovalbumin), member 8	SERPINB8	30.7623	30.896	30.8023	30.5764	31.1141	30.3527	31.0083	31.0072	30.8403	30.8319	30.9838	30.9385	0.363674	1
P34955	Alpha-1-antiproteinase	SERPINA1	28.7372	28.7108	29.133	28.8221	29.2175	28.6681	29.3164	28.8113	29.4058	29.6722	28.9032	29.0721	0.357362	1
O02739	Serpin B6	SERPINB6	30.6364	30.8795	30.4807	30.9927	31.1049	30.732	30.381	30.9917	30.5193	30.3656	31.0159	30.7045	0.297066	1
A5PJK0	Serpin B10	SERPINB10	27.6595	28.2639	28.2509	29.0428	28.537	28.1017	26.879	28.6121	28.3263	27.8888	27.9384	28.3739	0.244187	1
Q2KJH6	Serpin H1	SERPINH1	33.0807	33.3332	33.1908	33.2361	33.4738	33.0396	33.1424	33.6179	33.3898	33.309	33.2723	33.4737	0.223586	1
A0AAA9TRL1	Peroxiredoxin-like 2A	PRXL2A	30.6665	30.8188	30.5356	29.913	30.0382	29.6819	30.723	30.146	30.5318	30.36	30.237	30.0892	2.20158	0.836571
A0A3Q1LW10	thioredoxin-dependent peroxiredoxin	PRDX4	29.7867	29.9069	29.6832	29.9664	29.5336	30.0263	29.3478	29.5418	29.6301	29.64	29.5681	29.5153	0.999921	1
Q9BGI1	Peroxiredoxin-5, mitochondrial	PRDX5	33.2175	33.3611	33.4381	33.5905	33.2077	34.2841	33.3815	33.5293	33.4124	33.5471	33.5418	33.4309	0.291811	1
Q9BGI3	Peroxiredoxin-2	PRDX2	33.3089	33.4613	33.3491	33.7398	33.1101	33.6993	33.5121	33.4963	33.3526	33.3304	33.3739	33.5041	0.0922802	1
Q5E947	Peroxiredoxin-1	PRDX1	35.626	35.6998	35.3535	35.7092	35.4036	35.4866	35.7272	35.3518	35.3636	35.476	35.6394	35.403	0.0234979	1
O77834	Peroxiredoxin-6	PRDX6	34.2266	34.1342	34.0731	34.8151	33.9367	33.9223	33.9461	34.316	34.0315	33.9313	34.3573	34.2529	0.0182396	1
A0AAA9TPX3	Interleukin-18	IL18	29.9248	29.8565	29.8928	29.9339	29.6808	30.3912	29.5006	29.5223	29.6078	29.5351	29.8022	29.5326	1.1776	1
E1BD36	Interleukin 6 cytokine family signal transducer	IL6ST	27.8043	27.5497	27.5838	25.0278	27.6194	26.7727	28.9083	27.378	27.8023	28.2357	26.9616	26.6221	0.613406	1
F2Z4E7	Interleukin enhancer binding factor 2	ILF2	29.6839	29.5436	29.6661	29.6751	29.5475	29.337	29.4844	29.551	29.3479	29.5486	29.6123	29.5917	0.512389	1
F1MMA0	Interleukin enhancer binding factor 3	ILF3	28.9443	28.6942	28.8724	27.7535	28.8828	28.124	28.6456	27.937	28.7431	28.0456	28.8533	28.712	0.346921	1
A0A3Q1MKE9	Interleukin-1	IL1RN	28.4485	27.961	28.0639	27.9963	28.2136	29.008	28.4547	28.138	28.3601	28.0843	28.0427	28.3658	0.134212	1
P01035	Cystatin-C	CST3	26.8676	26.7969	27.5588	27.8783	27.0176	29.1684	23.8603	27.5235	27.5008	27.6592	27.0203	27.9936	0.386641	1
Q6BBL6	Claudin-4	CLDN4	26.4651	24.6809	26.2044	27.4033	24.6362	27.5634	27.5837	26.2556	26.6872	27.0464	26.8504	27.0572	0.29254	1
E1BM91	Desmoglein 3	DSG3	29.1427	28.8792	28.882	28.4548	28.8652	28.6662	29.2167	28.6285	28.6817	28.8134	28.6616	28.423	0.515857	1
F1MSN2	Tumor associated calcium signal transducer 2	TACSTD2	27.9632	28.1276	28.5597	28.4935	28.6919	28.5243	28.8891	28.948	29.3791	29.4463	28.9212	28.7703	1.84028	1
A0A3Q1ND98	Calcium-transporting ATPase	ATP2B1	29.6905	29.7234	29.8386	29.4168	29.6505	29.9222	29.1002	29.4126	29.4231	29.6033	29.5763	29.5237	1.30887	1
F1MQ01	Calcium-transporting ATPase	ATP2B4	27.1028	27.2897	27.1317	27.0038	27.351	26.9257	26.5972	26.383	26.4142	26.8012	27.3755	26.1677	0.981955	1
A0AAA9TJK9	Calcium binding protein 39	CAB39	29.2455	29.5513	29.5334	29.6357	29.7086	29.2526	29.5439	29.5816	29.7036	29.9592	29.6305	29.7692	0.735312	1
Q3ZBZ1	45 kDa calcium-binding protein	SDF4	22.5731	25.6169	25.1317	26.2101	26.4894	24.908	26.2002	23.1749	24.6802	24.078	23.6521	24.0542	0.511166	1
A0AAA9SIU9	Calcium-transporting ATPase	ATP2A2	30.3393	30.3019	30.3519	30.0762	30.3248	30.326	29.8573	30.2075	30.2685	30.2024	30.234	30.1239	0.504629	1
A0AAA9TVR1	Calcium uptake protein 1, mitochondrial	MICU1	25.9238	26.1482	26.4959	25.8124	26.7365	24.9346	25.9328	27.4042	26.8522	27.1358	26.6573	26.2808	0.49514	1
F1MMV6	Calcium binding protein 39 like	CAB39L	25.938	26.4145	26.3214	27.3828	26.4976	26.3883	25.7949	27.215	26.7947	26.6973	26.9314	27.087	0.394351	1
F1N3R4	Mitochondrial proton/calcium exchanger protein	LETM1	30.2151	30.0486	30.2851	29.9389	30.0372	30.2091	29.6904	29.8692	30.245	29.9527	30.204	30.2235	0.355787	1
A0AAF7AMQ9	S100 calcium binding protein A2	S100A2	35.4988	35.2855	34.8463	35.2989	34.6878	35.9366	35.3995	35.0746	34.7081	34.7358	35.1753	34.9185	0.145795	1
A0AAA9SKN4	calcium/calmodulin-dependent protein kinase	CAMK2D	30.5966	30.5988	30.5956	30.5811	30.5606	30.3537	30.4338	30.4848	30.3935	30.1558	31.013	30.677	0.126102	1
A0AAA9SGL4	Calcium uniporter protein	MCU	29.0298	29.2817	29.1525	29.3787	28.8902	28.9402	28.9851	28.8881	29.0945	29.3478	29.0583	28.9087	0.117699	1
A0A3Q1NKC2	calcium/calmodulin-dependent protein kinase	CAMK2G	26.103	26.57	26.4927	25.3268	26.9365	25.6578	26.0167	26.3606	26.3578	25.3829	26.9601	26.4832	0.0662399	1
A0AAA9TAQ8	Calcium load-activated calcium channel	TMC	27.8985	28.3634	28.2311	28.1194	27.9035	28.1009	28.4393	27.8296	28.1344	28.2136	28.106	28.0404	0.0463024	1
A0A3Q1LPH5	Glyceraldehyde-3-phosphate dehydrogenase		30.0208	29.9886	29.9939	29.9498	29.5764	29.1557	30.2561	30.0265	30.007	29.9852	30.0648	29.848	1.17208	1
Q2YDJ9	Mannose-1-phosphate guanylyltransferase catalytic subunit beta	GMPPB	29.5525	29.5652	29.6555	28.7937	28.731	29.2667	29.8077	29.6158	29.498	29.6938	28.7852	29.5901	1.15631	1
A0AAA9SCJ6	Glucose-6-phosphate 1-dehydrogenase	G6PD	33.7175	33.818	33.7486	33.3405	33.878	33.3202	33.8578	33.8562	33.8504	33.8376	33.8114	33.8254	0.968236	1
A0AAF6DM13	Galactose-1-phosphate uridylyltransferase	GALT	27.8919	28.9197	27.3338	27.9075	28.6022	27.2859	28.7834	28.4649	28.4838	27.451	26.9758	27.5896	0.889256	1
A0A3Q1MT44	Deoxyuridine 5'-triphosphate nucleotidohydrolase	DUT	27.9943	27.7994	27.5244	28.1334	27.3118	28.853	27.8052	26.3295	26.9199	27.5973	26.8595	26.6714	0.851291	1
F1N431	Farnesyl pyrophosphate synthase	FDPS	31.3937	31.2137	30.9698	30.5603	31.1463	30.5398	31.4233	30.9861	31.0505	31.2081	31.2224	31.065	0.83135	1
P21327	Inositol polyphosphate 1-phosphatase	INPP1	28.5695	28.6573	28.5636	28.8211	28.7399	28.6587	28.5513	28.8668	28.7142	28.6856	29.0645	28.8872	0.813738	1
F1N1D8	Multiple inositol polyphosphate phosphatase 1	MINPP1	27.6856	27.3213	27.669	26.8015	27.5208	26.8506	27.3812	27.0881	27.8149	27.4252	27.7515	27.9367	0.805167	1
A0AAF6Z202	Glyceraldehyde-3-phosphate dehydrogenase	GAPDHS	29.0018	29.2737	29.0235	29.0758	29.467	29.3623	29.4239	29.5503	29.5247	29.8724	29.5105	29.1464	0.798677	1
A0A3Q1LTA2	N-acetylglucosamine-6-phosphate deacetylase	AMDHD2	25.5984	25.6458	25.4285	25.4586	24.5055	25.0697	26.3375	26.0076	25.0685	25.6862	25.8659	25.6092	0.78021	1
A0A3Q1NGQ6	Fructose-bisphosphate aldolase	ALD	33.4333	33.1987	33.2744	32.9594	33.2581	32.8804	33.6422	33.2015	33.1977	33.3501	33.1453	33.1626	0.631084	1
A0A3Q1MP70	Glucose-6-phosphate isomerase	GPI	33.2815	33.3904	33.464	32.9931	33.5675	33.033	33.5428	33.456	33.6163	33.7036	33.313	33.4478	0.626043	1
P10096	Glyceraldehyde-3-phosphate dehydrogenase	GAPDH	36.8162	36.9202	36.8419	36.7808	36.8476	36.5957	36.8799	36.8704	36.7853	36.8879	36.8257	36.8155	0.530562	1
Q08DV2	Glucosamine 6-phosphate N-acetyltransferase	GNPNAT1	27.4706	27.6465	28.2656	28.5075	27.7816	29.0575	27.6076	28.1099	28.0084	28.3201	27.9165	28.2421	0.523267	1
A0A3Q1LQH8	Dihydroxyacetone phosphate acyltransferase	GNPAT	23.619	25.8298	24.5079	24.3168	25.4379	25.9333	24.0399	24.2237	24.4828	24.7945	25.3604	25.5803	0.473154	1
F1MSF1	Ribonucleoside-diphosphate reductase	RRM1	31.4758	31.412	31.5152	31.144	31.4633	31.3958	31.4004	31.3215	31.5937	31.3955	31.2029	31.3172	0.44716	1
A0A452DIC9	Glucosamine-6-phosphate isomerase	GNPDA2	26.7597	27.1212	27.2799	27.7942	26.9558	27.2863	26.5057	26.3295	27.38	27.1487	26.8368	27.3802	0.423738	1
A0A3Q1MLB5	ethanolamine-phosphate cytidylyltransferase	PCYT2	27.7028	27.912	27.7579	27.8689	28.4135	28.1799	28.1743	28.4088	28.648	28.5471	27.2276	28.4515	0.409669	1
A0A140T853	isopentenyl-diphosphate Delta-isomerase	IDI1	28.6672	28.8239	28.6563	28.6502	28.6937	28.2217	28.6118	28.8595	28.8841	28.8905	28.4588	28.6925	0.36302	1
A0A3Q1MT05	UTP--glucose-1-phosphate uridylyltransferase	UGP2	31.2947	31.1792	31.3212	31.2018	31.3145	31.1117	31.5449	31.2894	31.2115	31.3206	31.3494	31.3018	0.352786	1
A0AAF6Z676	Inosine-5'-monophosphate dehydrogenase	IMPDH2	30.3145	30.5133	30.1316	29.9184	30.2524	30.166	30.5153	30.0099	30.0785	30.0494	30.1075	30.0779	0.347759	1
A0AAF6YM07	3'(2'),5'-bisphosphate nucleotidase 1	BPNT1	29.8908	29.5119	29.5062	29.6194	29.6251	29.4652	29.6142	29.5297	29.2362	29.4395	29.4976	29.4217	0.344197	1
P52175	Nucleoside diphosphate kinase A 2	NME1-2	29.5657	29.9156	29.8079	30.1479	29.5226	30.5205	29.8191	29.8527	29.684	29.7704	29.6205	29.7852	0.33647	1
A0AAF6Z791	Ribose-phosphate pyrophosphokinase 1	PRPS1	28.9107	29.3274	28.8041	29.0951	29.0726	27.9424	29.2925	29.2095	29.0664	29.1987	28.9978	28.913	0.322011	1
P56966	Geranylgeranyl pyrophosphate synthase	GGPS1	26.2883	26.5627	26.5344	26.7215	26.4274	25.7479	26.7583	26.4942	26.076	26.5987	26.5966	26.9722	0.298453	1
A0AAA9STY1	glutamine--fructose-6-phosphate transaminase (isomerizing)	GFPT1	27.8518	27.7163	27.6467	28.0234	28.0486	27.7354	26.9765	27.9602	28.0078	27.8234	28.0602	28.1054	0.276451	1
Q3T0V9	Deoxyribose-phosphate aldolase	DERA	26.5128	27.1427	26.6732	27.2254	26.844	25.9368	26.8	27.0304	27.0397	27.2528	26.9999	27.0771	0.272135	1
A0AAA9RRX3	Ribulose-phosphate 3-epimerase	RPE	27.3225	26.4878	26.691	27.5198	26.795	26.9788	27.1541	27.0011	27.3444	26.9435	27.3121	27.1307	0.236223	1
P11456	Cation-dependent mannose-6-phosphate receptor	M6PR	27.1019	27.1777	27.2966	26.7982	27.4007	26.7085	27.5787	26.8418	27.4291	27.2513	27.0987	27.2159	0.234506	1
Q3T0Q4	Nucleoside diphosphate kinase B	NME2	34.0913	33.9139	33.7889	34.0333	33.7983	34.735	34.2381	33.7627	33.9053	33.8767	33.8798	33.9083	0.226502	1
A0AAF6YUC8	Glycerol-3-phosphate phosphatase	PGP	29.3981	28.6068	29.2834	29.5105	29.2786	29.0779	28.7248	29.2107	29.2385	29.3438	29.434	29.1995	0.224607	1
A0A3Q1M1E9	Glycerol-3-phosphate dehydrogenase [NAD(+)]	GPD1L	21.9645	22.5691	23.1709	23.4853	23.6895	21.4253	20.882	25.6902	22.8456	24.7306	23.3959	24.1901	0.217117	1
A0AAA9TMF7	Deoxynucleoside triphosphate triphosphohydrolase SAMHD1	SAMHD1	24.337	24.5403	24.3325	23.3607	23.621	24.72	23.3416	24.4829	27.9107	23.8118	23.7551	24.8108	0.21217	1
Q0VD18	Phospholysine phosphohistidine inorganic pyrophosphate phosphatase	LHPP	27.5493	27.7545	28.4467	28.0705	26.9859	27.665	26.9038	27.9659	27.9487	27.996	27.8263	28.1695	0.199324	1
F1MAW1	ANKH inorganic pyrophosphate transport regulator	ANKH	23.6596	25.5346	25.2295	24.1354	25.9968	24.0148	24.2114	26.8773	26.1108	25.5418	24.7262	25.2977	0.197006	1
A0AAF6YS25	Glucosamine-6-phosphate isomerase	GNPDA1	30.5275	29.6435	30.163	30.4628	30.1211	30.0011	30.2978	29.9173	30.0408	30.2776	30.5408	30.2544	0.186686	1
A0A3Q1MGT8	sphinganine-1-phosphate aldolase	SGPL1	27.3472	27.4187	27.1219	27.5383	27.4921	27.4234	26.3264	27.7414	27.3756	27.3164	27.6518	27.5244	0.183381	1
E1BM28	2'-deoxynucleoside 5'-phosphate N-hydrolase 1	DNPH1	27.0616	26.705	27.2221	27.3202	26.8576	28.0165	27.3415	27.2851	27.2757	27.3853	26.2828	27.444	0.180527	1
Q2KIC5	Inosine triphosphate pyrophosphatase	ITPA	26.2598	27.5991	27.8028	28.0036	26.6693	27.2677	27.8164	27.6083	27.7995	27.6042	27.3852	27.4631	0.172873	1
A0A3S5ZPB0	Fructose-bisphosphate aldolase	ALD	29.9493	30.2453	29.8397	30.0322	30.1833	29.7416	30.8805	30.0872	29.9308	29.9203	30.4538	29.8192	0.168964	1
Q3ZC71	Dolichol-phosphate mannosyltransferase subunit 3	DPM3	27.1671	24.0876	26.4278	26.9935	25.8997	27.4266	26.5022	26.6106	26.5014	26.5769	26.4314	26.4685	0.168595	1
C7FFR6	Dolichol-phosphate mannosyltransferase subunit 1	DPM1	28.5765	29.0611	28.9492	29.6297	28.7902	28.3963	28.4959	29.0086	28.9541	28.9831	29.2502	29.1916	0.135122	1
A0AAA9T4P2	Uridine 5'-monophosphate synthase	UMPS	28.0981	28.1873	27.7467	27.9155	28.5386	26.814	28.6203	28.115	27.8914	28.007	28.144	27.91	0.131458	1
A2VDS0	Phosphoribosyl pyrophosphate synthase-associated protein 2	PRPSAP2	25.0604	26.3565	26.349	25.2067	26.4136	26.2021	26.0122	26.1294	26.3978	26.115	26.4709	26.3412	0.124105	1
Q5E9K3	Pyridoxine-5'-phosphate oxidase	PNP	26.1098	26.5382	26.5668	27.5044	27.2043	25.7772	26.1888	26.9448	26.1905	26.5426	26.6682	26.5019	0.11948	1
P10895	1-phosphatidylinositol 4,5-bisphosphate phosphodiesterase delta-1	PLCD1	30.2039	30.2607	29.9029	30.0569	30.0131	30.3279	29.8702	30.3404	29.9501	29.8907	30.6642	30.2741	0.112095	1
A0A452DIX3	Triosephosphate isomerase	TPI1	34.0798	33.9796	33.9237	34.3834	33.4943	33.4724	34.0631	33.6619	33.8323	33.8729	33.9078	33.8679	0.0808284	1
A0A3Q1MTV4	Glycerol-3-phosphate dehydrogenase	GPD2	26.3309	26.5378	26.6536	26.2981	26.9004	26.6908	26.1395	26.6689	26.4882	26.0393	26.8523	26.4775	0.0691967	1
A0AAF6DM76	Inositol polyphosphate-5-phosphatase K	INPP5K	24.5339	24.8213	24.656	24.9151	24.7729	24.2723	23.9431	24.7743	24.6507	24.6219	25.0589	24.1135	0.0499144	1
Q2KIR5	choline-phosphate cytidylyltransferase	PCYT1A	24.3482	24.9917	25.0815	25.4915	25.6928	23.5644	24.9319	25.4453	25.0444	25.5679	25.6389	24.3202	0.0406601	1
A0A3Q1NBU3	Alkylglycerone-phosphate synthase	AGPS	27.9106	28.2397	27.9042	27.596	28.5677	28.2382	28.0083	28.1696	28.3328	27.6069	28.4405	28.6323	0.0342023	1
A0AAF6ZDQ7	Phosphoribosyl pyrophosphate synthetase associated protein 1	PRPSAP1	24.0779	25.4818	25.5073	26.0336	25.9674	22.9513	25.3043	26.1286	24.8935	25.7031	25.2202	24.5136	0.0226043	1
Q0P5F7	Phosphatidylinositol 5-phosphate 4-kinase type-2 gamma	PIP4K2C	26.8563	27.2567	27.1277	26.9214	26.8644	27.2165	26.5777	27.1462	27.2898	26.8756	27.1535	27.0612	0.0106327	1
Identified proteins include enzymatic hydroxylases, secreted proteins, cytokines/chemokines, proteins involved in calcium and phosphate metabolism, and cell adhesion–related proteins (claudins and desmosomes). Normalized abundance values for each biological replicate and ANOVA results are shown.
